# Supplementary material for: High-performance web services for querying gene and variant annotation
Source: Genome Biol. 2016 May 6;17:91. doi: 10.1186/s13059-016-0953-9 (PMC4858870; doi:10.1186/s13059-016-0953-9)
Supplement: Additional file 1: Table S1. — The gene-specific annotation fields available from MyGene.info. (XLS 32 kb) [file 13059_2016_953_MOESM1_ESM.xls]

## Sheet: mygene
Additional file 1: Table S1. Gene-specific annotation fields available from MyGene.info web services. The first column is the field name; the second column indicates if the field is indexed (therefore it can be queried on); the third column is the data type of the field (like string, integer, object, etc.).Supplementary Table 1. Gene-specific annotation fields available from MyGene.info web servi…
Field	Indexed	Type
accession		object
accession.genomic		string
accession.protein	✔	string
accession.rna	✔	string
alias	✔	string
AnimalQTLdb		string
ec	✔	string
ensembl		object
ensembl.gene	✔	string
ensembl.protein	✔	string
ensembl.transcript	✔	string
entrezgene	✔	long
exons	✔	object
exons_hg19	✔	object
exons_mm9	✔	object
FLYBASE	✔	string
generif	✔	object
genomic_pos	✔	nested
genomic_pos_hg19	✔	nested
genomic_pos_mm9	✔	nested
go		object
go.BP		object
go.BP.id	✔	string
go.BP.term		string
go.CC		object
go.CC.id	✔	string
go.CC.term		string
go.MF		object
go.MF.id	✔	string
go.MF.term		string
HGNC	✔	string
homologene		object
homologene.genes		long
homologene.id	✔	long
HPRD	✔	string
interpro		object
interpro.desc		string
interpro.id	✔	string
interpro.short_desc		string
ipi	✔	string
map_location		string
MGI	✔	string
MIM	✔	string
miRBase	✔	string
name	✔	string
pathway		object
pathway.biocarta		object
pathway.biocarta.id	✔	string
pathway.biocarta.name	✔	string
pathway.humancyc		object
pathway.humancyc.id	✔	string
pathway.humancyc.name	✔	string
pathway.kegg		object
pathway.kegg.id	✔	string
pathway.kegg.name	✔	string
pathway.mousecyc		object
pathway.mousecyc.id	✔	string
pathway.mousecyc.name	✔	string
pathway.netpath		object
pathway.netpath.id	✔	string
pathway.netpath.name	✔	string
pathway.pharmgkb		object
pathway.pharmgkb.id	✔	string
pathway.pharmgkb.name	✔	string
pathway.pid		object
pathway.pid.id	✔	string
pathway.pid.name	✔	string
pathway.reactome		object
pathway.reactome.id	✔	string
pathway.reactome.name	✔	string
pathway.smpdb		object
pathway.smpdb.id	✔	string
pathway.smpdb.name	✔	string
pathway.wikipathways		object
pathway.wikipathways.id	✔	string
pathway.wikipathways.name	✔	string
pathway.yeastcyc		object
pathway.yeastcyc.id	✔	string
pathway.yeastcyc.name	✔	string
pdb	✔	string
pfam	✔	string
pharmgkb	✔	string
pir	✔	string
prosite	✔	string
RATMAP	✔	string
reagent		object
reagent.CM-LibrX-no-seq		object
reagent.CM-LibrX-no-seq.id	✔	string
reagent.CM-LibrX-no-seq.relationship		string
reagent.CondMedia_CM_LibrAB		object
reagent.CondMedia_CM_LibrAB.id	✔	string
reagent.CondMedia_CM_LibrAB.relationship		string
reagent.GNF_hs-druggable_lenti-shRNA		object
reagent.GNF_hs-druggable_lenti-shRNA.id	✔	string
reagent.GNF_hs-druggable_lenti-shRNA.relationship		string
reagent.GNF_hs-druggable_plasmid-shRNA		object
reagent.GNF_hs-druggable_plasmid-shRNA.id	✔	string
reagent.GNF_hs-druggable_plasmid-shRNA.relationship		string
reagent.GNF_hs-druggable_siRNA		object
reagent.GNF_hs-druggable_siRNA.id	✔	string
reagent.GNF_hs-druggable_siRNA.relationship		string
reagent.GNF_hs-GPCR_IDT-siRNA		object
reagent.GNF_hs-GPCR_IDT-siRNA.id	✔	string
reagent.GNF_hs-GPCR_IDT-siRNA.relationship		string
reagent.GNF_hs-oncomine_IDT-siRNA		object
reagent.GNF_hs-oncomine_IDT-siRNA.id	✔	string
reagent.GNF_hs-oncomine_IDT-siRNA.relationship		string
reagent.GNF_hs-ORFeome1_1_reads		object
reagent.GNF_hs-ORFeome1_1_reads.id	✔	string
reagent.GNF_hs-ORFeome1_1_reads.relationship		string
reagent.GNF_hs-Origene		object
reagent.GNF_hs-Origene.id	✔	string
reagent.GNF_hs-Origene.relationship		string
reagent.GNF_hs-pkinase_IDT-siRNA		object
reagent.GNF_hs-pkinase_IDT-siRNA.id	✔	string
reagent.GNF_hs-pkinase_IDT-siRNA.relationship		string
reagent.GNF_hs_LentiORF-HA-MYC		object
reagent.GNF_hs_LentiORF-HA-MYC.id	✔	string
reagent.GNF_hs_LentiORF-HA-MYC.relationship		string
reagent.GNF_hs_LentiORF-Jred		object
reagent.GNF_hs_LentiORF-Jred.id	✔	string
reagent.GNF_hs_LentiORF-Jred.relationship		string
reagent.GNF_mm+hs-MGC		object
reagent.GNF_mm+hs-MGC.id	✔	string
reagent.GNF_mm+hs-MGC.relationship		string
reagent.GNF_mm+hs_RetroCDNA		object
reagent.GNF_mm+hs_RetroCDNA.id	✔	string
reagent.GNF_mm+hs_RetroCDNA.relationship		string
reagent.GNF_mm-GIPZ_shRNA		object
reagent.GNF_mm-GIPZ_shRNA.id	✔	string
reagent.GNF_mm-GIPZ_shRNA.relationship		string
reagent.GNF_mm-kinase_lenti-shRNA		object
reagent.GNF_mm-kinase_lenti-shRNA.id	✔	string
reagent.GNF_mm-kinase_lenti-shRNA.relationship		string
reagent.GNF_mm-kinase_plasmid-shRNA		object
reagent.GNF_mm-kinase_plasmid-shRNA.id	✔	string
reagent.GNF_mm-kinase_plasmid-shRNA.relationship		string
reagent.GNF_mm-TLR_lenti_shRNA		object
reagent.GNF_mm-TLR_lenti_shRNA.id	✔	string
reagent.GNF_mm-TLR_lenti_shRNA.relationship		string
reagent.GNF_Qia_hs-genome_v1_siRNA		object
reagent.GNF_Qia_hs-genome_v1_siRNA.id	✔	string
reagent.GNF_Qia_hs-genome_v1_siRNA.relationship		string
reagent.IDT_27mer_hs_ATPase_siRNAs		object
reagent.IDT_27mer_hs_ATPase_siRNAs.id	✔	string
reagent.IDT_27mer_hs_ATPase_siRNAs.relationship		string
reagent.Invitrogen_IVTHSSIPKv2		object
reagent.Invitrogen_IVTHSSIPKv2.id	✔	string
reagent.Invitrogen_IVTHSSIPKv2.relationship		string
reagent.MasterSecretomicsList		object
reagent.MasterSecretomicsList.id	✔	string
reagent.MasterSecretomicsList.relationship		string
reagent.NIBRI_hs-Secretome_pDEST		object
reagent.NIBRI_hs-Secretome_pDEST.id	✔	string
reagent.NIBRI_hs-Secretome_pDEST.relationship		string
reagent.NOVART_hs-genome_siRNA		object
reagent.NOVART_hs-genome_siRNA.id	✔	string
reagent.NOVART_hs-genome_siRNA.relationship		string
reagent.Qiagen_mouse_QMIHSINHIBv1		object
reagent.Qiagen_mouse_QMIHSINHIBv1.id	✔	string
reagent.Qiagen_mouse_QMIHSINHIBv1.relationship		string
reagent.Qiagen_mouse_QMIHSMIMv1		object
reagent.Qiagen_mouse_QMIHSMIMv1.id	✔	string
reagent.Qiagen_mouse_QMIHSMIMv1.relationship		string
refseq		object
refseq.genomic		string
refseq.protein	✔	string
refseq.rna	✔	string
reporter		object
reporter.AraGene-1_0	✔	string
reporter.BovGene-1_0	✔	string
reporter.CanGene-1_0	✔	string
reporter.ChiGene-1_0	✔	string
reporter.CynGene-1_0	✔	string
reporter.CyRGene-1_0	✔	string
reporter.DroGene-1_0	✔	string
reporter.EleGene-1_0	✔	string
reporter.EquGene-1_0	✔	string
reporter.FelGene-1_0	✔	string
reporter.GNF1H	✔	string
reporter.GNF1M	✔	string
reporter.GuiGene-1_0	✔	string
reporter.HG-U133_Plus_2	✔	string
reporter.HG-U95Av2	✔	string
reporter.HG-U95B	✔	string
reporter.HTA-2_0	✔	string
reporter.HuEx-1_0	✔	string
reporter.HuGene-1_1	✔	string
reporter.HuGene-2_1	✔	string
reporter.MarGene-1_0	✔	string
reporter.MG-U74Av2	✔	string
reporter.MG-U74Bv2	✔	string
reporter.MoEx-1_0	✔	string
reporter.MoGene-1_1	✔	string
reporter.MoGene-2_1	✔	string
reporter.Mouse430_2	✔	string
reporter.MTA-1_0	✔	string
reporter.PorGene-1_0	✔	string
reporter.RabGene-1_0	✔	string
reporter.RaEx-1_0	✔	string
reporter.RaGene-1_1	✔	string
reporter.RaGene-2_1	✔	string
reporter.Rat230_2	✔	string
reporter.RCnGene-1_0	✔	string
reporter.RG-U34A	✔	string
reporter.RG-U34B	✔	string
reporter.RheGene-1_0	✔	string
reporter.RJpGene-1_0	✔	string
reporter.RUSGene-1_0	✔	string
reporter.snowball	✔	string
reporter.SoyGene-1_0	✔	string
reporter.ZebGene-1_0	✔	string
retired	✔	long
RGD	✔	string
summary	✔	string
symbol	✔	string
TAIR	✔	string
taxid	✔	integer
type_of_gene	✔	string
unigene	✔	string
uniprot		object
uniprot.Swiss-Prot	✔	string
uniprot.TrEMBL	✔	string
Vega		string
wikipedia		object
wikipedia.url_stub	✔	string
WormBase	✔	string
Xenbase	✔	string
ZFIN	✔	string
