# Supplementary material for: High-performance web services for querying gene and variant annotation
Source: Genome Biol. 2016 May 6;17:91. doi: 10.1186/s13059-016-0953-9 (PMC4858870; doi:10.1186/s13059-016-0953-9)
Supplement: Additional file 3: Table S2. — The variant-specific annotation fields available from MyVariant.info. (XLS 58 kb) [file 13059_2016_953_MOESM3_ESM.xls]

## Sheet: myvariant
Additional file 3: Table S2. Variant-specific annotation fields available from MyVariant.info web services. The first column is the field name; the second column indicates if the field is indexed (therefore it can be queried on); the third column is the data type of the field (like string, integer, object, etc.). Supplementary Table 2. Variant-specific annotation fields available from MyVariant.i…
Field	Indexed	Type
cadd		object
cadd.1000g		object
cadd.1000g.af	✔	float
cadd.annotype	✔	string
cadd.chrom	✔	string
cadd.consdetail	✔	string
cadd.consequence	✔	string
cadd.consscore	✔	integer
cadd.dst2splice	✔	integer
cadd.dst2spltype	✔	string
cadd.esp		object
cadd.esp.af	✔	float
cadd.gene		object
cadd.gene.gene_id	✔	string
cadd.gene.genename	✔	string
cadd.grantham	✔	integer
cadd.min_dist_tse	✔	integer
cadd.min_dist_tss	✔	integer
cadd.phred	✔	float
cadd.polyphen		object
cadd.polyphen.cat	✔	string
cadd.polyphen.val	✔	float
cadd.pos	✔	long
cadd.rawscore	✔	float
cadd.ref	✔	string
cadd.sift		object
cadd.sift.cat	✔	string
cadd.sift.val	✔	float
cadd.type	✔	string
clinvar		object
clinvar.allele_id	✔	integer
clinvar.alt	✔	string
clinvar.chrom	✔	string
clinvar.coding_hgvs_only	✔	boolean
clinvar.cosmic	✔	string
clinvar.cytogenic	✔	string
clinvar.dbvar	✔	string
clinvar.gene		object
clinvar.gene.id	✔	long
clinvar.gene.symbol	✔	string
clinvar.hg19		object
clinvar.hg19.end	✔	long
clinvar.hg19.start	✔	long
clinvar.hg38		object
clinvar.hg38.end	✔	long
clinvar.hg38.start	✔	long
clinvar.omim	✔	string
clinvar.rcv		object
clinvar.rcv.accession	✔	string
clinvar.rcv.clinical_significance	✔	string
clinvar.rcv.conditions		object
clinvar.rcv.conditions.age_of_onset	✔	string
clinvar.rcv.conditions.identifiers		object
clinvar.rcv.conditions.identifiers.efo	✔	string
clinvar.rcv.conditions.identifiers.gene	✔	string
clinvar.rcv.conditions.identifiers.human_phenotype_ontology	✔	string
clinvar.rcv.conditions.identifiers.medgen	✔	string
clinvar.rcv.conditions.identifiers.omim	✔	string
clinvar.rcv.conditions.identifiers.orphanet	✔	string
clinvar.rcv.conditions.name	✔	string
clinvar.rcv.conditions.synonyms	✔	string
clinvar.rcv.last_evaluated	✔	date
clinvar.rcv.number_submitters	✔	byte
clinvar.rcv.origin	✔	string
clinvar.rcv.preferred_name	✔	string
clinvar.rcv.review_status	✔	string
clinvar.ref	✔	string
clinvar.rsid	✔	string
clinvar.type	✔	string
clinvar.uniprot	✔	string
clinvar.variant_id	✔	integer
cosmic		object
cosmic.alt	✔	string
cosmic.chrom	✔	string
cosmic.cosmic_id	✔	string
cosmic.hg19		object
cosmic.hg19.end	✔	long
cosmic.hg19.start	✔	long
cosmic.mut_freq	✔	float
cosmic.mut_nt	✔	string
cosmic.ref	✔	string
cosmic.tumor_site	✔	string
dbnsfp		object
dbnsfp.1000gp3		object
dbnsfp.1000gp3.ac	✔	integer
dbnsfp.1000gp3.af	✔	float
dbnsfp.1000gp3.afr_ac	✔	integer
dbnsfp.1000gp3.afr_af	✔	float
dbnsfp.1000gp3.amr_ac	✔	integer
dbnsfp.1000gp3.amr_af	✔	float
dbnsfp.1000gp3.eas_ac	✔	integer
dbnsfp.1000gp3.eas_af	✔	float
dbnsfp.1000gp3.eur_ac	✔	integer
dbnsfp.1000gp3.eur_af	✔	float
dbnsfp.1000gp3.sas_ac	✔	integer
dbnsfp.1000gp3.sas_af	✔	float
dbnsfp.aa		object
dbnsfp.aa.alt	✔	string
dbnsfp.aa.codonpos	✔	integer
dbnsfp.aa.pos	✔	integer
dbnsfp.aa.ref	✔	string
dbnsfp.aa.refcodon	✔	string
dbnsfp.alspac		object
dbnsfp.alspac.ac	✔	integer
dbnsfp.alspac.af	✔	float
dbnsfp.alt	✔	string
dbnsfp.ancestral_allele	✔	string
dbnsfp.cds_strand	✔	string
dbnsfp.chrom	✔	string
dbnsfp.clinvar		object
dbnsfp.clinvar.rs	✔	string
dbnsfp.clinvar.trait	✔	string
dbnsfp.ensembl		object
dbnsfp.ensembl.geneid	✔	string
dbnsfp.ensembl.proteinid	✔	string
dbnsfp.ensembl.transcriptid	✔	string
dbnsfp.esp6500		object
dbnsfp.esp6500.aa_ac	✔	integer
dbnsfp.esp6500.aa_af	✔	float
dbnsfp.esp6500.ea_ac	✔	integer
dbnsfp.esp6500.ea_af	✔	float
dbnsfp.exac		object
dbnsfp.exac.ac	✔	integer
dbnsfp.exac.adj_ac	✔	integer
dbnsfp.exac.adj_af	✔	float
dbnsfp.exac.af	✔	float
dbnsfp.exac.afr_ac	✔	integer
dbnsfp.exac.afr_af	✔	float
dbnsfp.exac.amr_ac	✔	integer
dbnsfp.exac.amr_af	✔	float
dbnsfp.exac.eas_ac	✔	integer
dbnsfp.exac.eas_af	✔	float
dbnsfp.exac.fin_ac	✔	integer
dbnsfp.exac.fin_af	✔	float
dbnsfp.exac.nfe_ac	✔	integer
dbnsfp.exac.nfe_af	✔	float
dbnsfp.exac.sas_ac	✔	integer
dbnsfp.exac.sas_af	✔	float
dbnsfp.fathmm		object
dbnsfp.fathmm-mkl		object
dbnsfp.fathmm-mkl.coding_group	✔	string
dbnsfp.fathmm-mkl.coding_pred	✔	string
dbnsfp.fathmm-mkl.coding_rankscore	✔	float
dbnsfp.fathmm-mkl.coding_score	✔	float
dbnsfp.fathmm.pred	✔	string
dbnsfp.fathmm.rankscore	✔	float
dbnsfp.fathmm.score	✔	float
dbnsfp.genename	✔	string
dbnsfp.gerp++		object
dbnsfp.gerp++.nr	✔	float
dbnsfp.gerp++.rs	✔	float
dbnsfp.gerp++.rs_rankscore	✔	float
dbnsfp.gm12878		object
dbnsfp.gm12878.confidence_value	✔	float
dbnsfp.gm12878.fitcons_rankscore	✔	float
dbnsfp.gm12878.fitcons_score	✔	float
dbnsfp.h1-hesc		object
dbnsfp.h1-hesc.confidence_value	✔	float
dbnsfp.h1-hesc.fitcons_rankscore	✔	float
dbnsfp.h1-hesc.fitcons_score	✔	float
dbnsfp.hg18		object
dbnsfp.hg18.end	✔	long
dbnsfp.hg18.start	✔	long
dbnsfp.hg19		object
dbnsfp.hg19.end	✔	long
dbnsfp.hg19.start	✔	long
dbnsfp.hg38		object
dbnsfp.hg38.end	✔	long
dbnsfp.hg38.start	✔	long
dbnsfp.huvec		object
dbnsfp.huvec.confidence_value	✔	float
dbnsfp.huvec.fitcons_rankscore	✔	float
dbnsfp.huvec.fitcons_score	✔	float
dbnsfp.integrated		object
dbnsfp.integrated.confidence_value	✔	float
dbnsfp.integrated.fitcons_rankscore	✔	float
dbnsfp.integrated.fitcons_score	✔	float
dbnsfp.interpro_domain	✔	string
dbnsfp.lrt		object
dbnsfp.lrt.converted_rankscore	✔	float
dbnsfp.lrt.omega	✔	float
dbnsfp.lrt.pred	✔	string
dbnsfp.lrt.score	✔	float
dbnsfp.metalr		object
dbnsfp.metalr.pred	✔	string
dbnsfp.metalr.rankscore	✔	float
dbnsfp.metalr.score	✔	float
dbnsfp.metasvm		object
dbnsfp.metasvm.pred	✔	string
dbnsfp.metasvm.rankscore	✔	float
dbnsfp.metasvm.score	✔	float
dbnsfp.mutationassessor		object
dbnsfp.mutationassessor.pred	✔	string
dbnsfp.mutationassessor.rankscore	✔	float
dbnsfp.mutationassessor.score	✔	float
dbnsfp.mutationtaster		object
dbnsfp.mutationtaster.AAE	✔	string
dbnsfp.mutationtaster.converted_rankscore	✔	float
dbnsfp.mutationtaster.model	✔	string
dbnsfp.mutationtaster.pred	✔	string
dbnsfp.mutationtaster.score	✔	float
dbnsfp.phastcons		object
dbnsfp.phastcons.20way		object
dbnsfp.phastcons.20way.mammalian	✔	float
dbnsfp.phastcons.20way.mammalian_rankscore	✔	float
dbnsfp.phastcons.7way		object
dbnsfp.phastcons.7way.vertebrate	✔	float
dbnsfp.phastcons.7way.vertebrate_rankscore	✔	float
dbnsfp.phylo		object
dbnsfp.phylo.p20way		object
dbnsfp.phylo.p20way.mammalian	✔	float
dbnsfp.phylo.p20way.mammalian_rankscore	✔	float
dbnsfp.phylo.p7way		object
dbnsfp.phylo.p7way.vertebrate	✔	float
dbnsfp.phylo.p7way.vertebrate_rankscore	✔	float
dbnsfp.polyphen2		object
dbnsfp.polyphen2.hdiv		object
dbnsfp.polyphen2.hdiv.pred	✔	string
dbnsfp.polyphen2.hdiv.rankscore	✔	float
dbnsfp.polyphen2.hdiv.score	✔	float
dbnsfp.polyphen2.hvar		object
dbnsfp.polyphen2.hvar.pred	✔	string
dbnsfp.polyphen2.hvar.rankscore	✔	float
dbnsfp.polyphen2.hvar.score	✔	float
dbnsfp.provean		object
dbnsfp.provean.pred	✔	string
dbnsfp.provean.rankscore	✔	float
dbnsfp.provean.score	✔	float
dbnsfp.ref	✔	string
dbnsfp.reliability_index	✔	integer
dbnsfp.rsid	✔	string
dbnsfp.sift		object
dbnsfp.sift.converted_rankscore	✔	float
dbnsfp.sift.pred	✔	string
dbnsfp.sift.score	✔	float
dbnsfp.siphy_29way		object
dbnsfp.siphy_29way.logodds	✔	float
dbnsfp.siphy_29way.logodds_rankscore	✔	float
dbnsfp.siphy_29way.pi		object
dbnsfp.siphy_29way.pi.a	✔	float
dbnsfp.siphy_29way.pi.c	✔	float
dbnsfp.siphy_29way.pi.g	✔	float
dbnsfp.siphy_29way.pi.t	✔	float
dbnsfp.twinsuk		object
dbnsfp.twinsuk.ac	✔	integer
dbnsfp.twinsuk.af	✔	float
dbnsfp.uniprot		object
dbnsfp.uniprot.acc	✔	string
dbnsfp.uniprot.pos	✔	string
dbsnp		object
dbsnp.allele_origin	✔	string
dbsnp.alt	✔	string
dbsnp.chrom	✔	string
dbsnp.class	✔	string
dbsnp.flags	✔	string
dbsnp.gene		object
dbsnp.gene.geneid	✔	string
dbsnp.gene.symbol	✔	string
dbsnp.gmaf	✔	float
dbsnp.hg19		object
dbsnp.hg19.end	✔	long
dbsnp.hg19.start	✔	long
dbsnp.ref	✔	string
dbsnp.rsid	✔	string
dbsnp.validated	✔	boolean
dbsnp.var_subtype	✔	string
dbsnp.vartype	✔	string
docm		object
docm.aa_change	✔	string
docm.all_domains	✔	string
docm.alt	✔	string
docm.c_position	✔	string
docm.chrom	✔	string
docm.default_gene_name	✔	string
docm.deletion_substructures		string
docm.disease	✔	string
docm.DOID	✔	string
docm.domain	✔	string
docm.ensembl_gene_id	✔	string
docm.genename	✔	string
docm.genename_source		string
docm.hg19		object
docm.hg19.end	✔	long
docm.hg19.start	✔	long
docm.primary	✔	byte
docm.pubmed_id	✔	string
docm.ref	✔	string
docm.source	✔	string
docm.strand		byte
docm.transcript_error		string
docm.transcript_name	✔	string
docm.transcript_source		string
docm.transcript_species		string
docm.transcript_status	✔	string
docm.transcript_version		string
docm.trv_type	✔	string
docm.type	✔	string
docm.ucsc_cons	✔	double
docm.url		string
emv		object
emv.clinvar_rcv	✔	string
emv.egl_classification	✔	string
emv.egl_protein	✔	string
emv.egl_variant	✔	string
emv.gene	✔	string
emv.hgvs	✔	string
evs		object
evs.alt	✔	string
evs.chrom	✔	string
evs.clinical_info	✔	string
evs.function_gvs	✔	string
evs.gene		object
evs.gene.accession	✔	string
evs.gene.symbol	✔	string
evs.grantham_score	✔	float
evs.hg19		object
evs.hg19.end	✔	long
evs.hg19.start	✔	long
evs.hg38		object
evs.hg38.end	✔	long
evs.hg38.start	✔	long
evs.hgvs		object
evs.hgvs.coding	✔	string
evs.hgvs.protein	✔	string
evs.ref	✔	string
evs.rsid	✔	string
exac		object
exac.ac		object
exac.ac.ac	✔	integer
exac.ac.ac_adj	✔	integer
exac.ac.ac_afr	✔	integer
exac.ac.ac_amr	✔	integer
exac.ac.ac_eas	✔	integer
exac.ac.ac_fin	✔	integer
exac.ac.ac_nfe	✔	integer
exac.ac.ac_oth	✔	integer
exac.ac.ac_sas	✔	integer
exac.af	✔	float
exac.alleles	✔	string
exac.alt	✔	string
exac.an		object
exac.an.an	✔	integer
exac.an.an_adj	✔	integer
exac.an.an_afr	✔	integer
exac.an.an_amr	✔	integer
exac.an.an_eas	✔	integer
exac.an.an_fin	✔	integer
exac.an.an_nfe	✔	integer
exac.an.an_oth	✔	integer
exac.an.an_sas	✔	integer
exac.baseqranksum	✔	float
exac.chrom	✔	string
exac.clippingranksum	✔	float
exac.culprit	✔	string
exac.dp	✔	long
exac.filter	✔	string
exac.fs	✔	float
exac.het		object
exac.het.ac_het	✔	integer
exac.het.het_afr	✔	integer
exac.het.het_amr	✔	integer
exac.het.het_eas	✔	integer
exac.het.het_fin	✔	integer
exac.het.het_nfe	✔	integer
exac.het.het_oth	✔	integer
exac.het.het_sas	✔	integer
exac.hom		object
exac.hom.ac_hom	✔	integer
exac.hom.hom_afr	✔	integer
exac.hom.hom_amr	✔	integer
exac.hom.hom_eas	✔	integer
exac.hom.hom_fin	✔	integer
exac.hom.hom_nfe	✔	integer
exac.hom.hom_oth	✔	integer
exac.hom.hom_sas	✔	integer
exac.inbreedingcoeff	✔	float
exac.mq		object
exac.mq.mq	✔	float
exac.mq.mq0	✔	integer
exac.mq.mqranksum	✔	float
exac.ncc	✔	long
exac.pos	✔	long
exac.qd	✔	float
exac.qual	✔	float
exac.readposranksum	✔	float
exac.ref	✔	string
exac.type	✔	string
exac.vqslod	✔	float
grasp		object
grasp.discovery		object
grasp.discovery.african	✔	integer
grasp.discovery.arab_me	✔	integer
grasp.discovery.east_asian	✔	integer
grasp.discovery.european	✔	integer
grasp.discovery.filipino	✔	integer
grasp.discovery.hispanic	✔	integer
grasp.discovery.indian_south_asian	✔	integer
grasp.discovery.indonesian	✔	integer
grasp.discovery.micronesian	✔	integer
grasp.discovery.mixed	✔	integer
grasp.discovery.native	✔	integer
grasp.discovery.total_samples	✔	integer
grasp.discovery.unspecified	✔	integer
grasp.eqtl_meth_metab_study	✔	string
grasp.exclusively_male_female	✔	string
grasp.gwas_ancestry_description	✔	string
grasp.hg19		object
grasp.hg19.chr	✔	string
grasp.hg19.pos	✔	long
grasp.hugfield	✔	string
grasp.human_enhancer	✔	string
grasp.in_gene	✔	string
grasp.in_mirna	✔	string
grasp.in_mirna_bs	✔	string
grasp.includes_male_female_only_analyses	✔	string
grasp.initial_sample_description	✔	string
grasp.nearest_gene	✔	string
grasp.oreg_anno	✔	string
grasp.platform_snps_passing_qc	✔	string
grasp.polyphen2	✔	string
grasp.publication		object
grasp.publication.journal	✔	string
grasp.publication.location_within_paper	✔	string
grasp.publication.p_value	✔	float
grasp.publication.paper_phenotype_categories	✔	string
grasp.publication.paper_phenotype_description	✔	string
grasp.publication.phenotype	✔	string
grasp.publication.pmid	✔	string
grasp.publication.snpid	✔	string
grasp.publication.title	✔	string
grasp.replication		object
grasp.replication.african	✔	integer
grasp.replication.arab_me	✔	integer
grasp.replication.east_asian	✔	integer
grasp.replication.european	✔	integer
grasp.replication.filipino	✔	integer
grasp.replication.hispanic	✔	integer
grasp.replication.indian_south_asian	✔	integer
grasp.replication.indonesian	✔	integer
grasp.replication.micronesian	✔	integer
grasp.replication.mixed	✔	integer
grasp.replication.native	✔	integer
grasp.replication.total_samples	✔	integer
grasp.replication.unspecified	✔	integer
grasp.replication_sample_description	✔	string
grasp.rna_edit	✔	string
grasp.sift	✔	string
grasp.srsid	✔	long
grasp.uniprot	✔	string
gwassnps		object
gwassnps.genename	✔	string
gwassnps.pubmed	✔	string
gwassnps.pvalue		float
gwassnps.pvalue_desc		string
gwassnps.region	✔	string
gwassnps.risk_allele	✔	string
gwassnps.risk_allele_freq	✔	float
gwassnps.rsid	✔	string
gwassnps.title	✔	string
gwassnps.trait	✔	string
mutdb		object
mutdb.alt	✔	string
mutdb.chrom	✔	string
mutdb.cosmic_id	✔	string
mutdb.hg19		object
mutdb.hg19.end	✔	long
mutdb.hg19.start	✔	long
mutdb.mutpred_score	✔	double
mutdb.ref	✔	string
mutdb.rsid	✔	string
mutdb.strand	✔	string
mutdb.uniprot_id	✔	string
snpedia		object
snpedia.text	✔	string
snpeff		object
snpeff.ann		object
snpeff.ann.cdna		object
snpeff.ann.cdna.length	✔	long
snpeff.ann.cdna.position	✔	long
snpeff.ann.cds		object
snpeff.ann.cds.length	✔	long
snpeff.ann.cds.position	✔	long
snpeff.ann.distance_to_feature	✔	long
snpeff.ann.effect	✔	string
snpeff.ann.feature_id	✔	string
snpeff.ann.feature_type	✔	string
snpeff.ann.gene_id	✔	string
snpeff.ann.gene_name	✔	string
snpeff.ann.hgvs_c	✔	string
snpeff.ann.hgvs_p	✔	string
snpeff.ann.protein		object
snpeff.ann.protein.length	✔	long
snpeff.ann.protein.position	✔	long
snpeff.ann.putative_impact	✔	string
snpeff.ann.rank	✔	long
snpeff.ann.total	✔	long
snpeff.ann.transcript_biotype	✔	string
snpeff.lof		object
snpeff.lof.gene_id	✔	string
snpeff.lof.gene_name	✔	string
snpeff.lof.number_of_transcripts_in_gene	✔	integer
snpeff.lof.percent_of_transcripts_affected	✔	float
snpeff.nmd		object
snpeff.nmd.gene_id	✔	string
snpeff.nmd.gene_name	✔	string
snpeff.nmd.number_of_transcripts_in_gene	✔	integer
snpeff.nmd.percent_of_transcripts_affected	✔	float
vcf		object
vcf.alt	✔	string
vcf.position	✔	long
vcf.ref	✔	string
wellderly		object
wellderly.alt	✔	string
wellderly.chrom	✔	string
wellderly.coding_impact	✔	string
wellderly.gene	✔	string
wellderly.hg19		object
wellderly.hg19.end	✔	long
wellderly.hg19.start	✔	long
wellderly.polyphen	✔	string
wellderly.pos	✔	long
wellderly.ref	✔	string
wellderly.sift	✔	string
wellderly.vartype	✔	string
